# Supplementary material for: Estimating pain visual analogue scale from health assessment questionnaire for rheumatoid arthritis with beta mixture models
Source: Rheumatol Int. 2025 Jun 14;45(7):154. doi: 10.1007/s00296-025-05897-1 (PMC12167326; doi:10.1007/s00296-025-05897-1)
Supplement: Supplementary file 2 — Supplementary file2 (XLSX 19 KB) [file 296_2025_5897_MOESM2_ESM.xlsx]

## Sheet: Output
Regression Output: Two-component Beta Mixture Model
Element	Variable	Value
C1_mu	haq	0.561471
C1_mu	_cons	-3.09559
C1_lnphi	_cons	3.46121
C2_mu	haq	0.715476
C2_mu	_cons	-1.0614
C2_lnphi	_cons	1.24488
Prob_C1	haq	-2.10617
Prob_C1	age	-0.021503
Prob_C1	male	-2.60583
Prob_C1	_cons	1.65607
PM_lb	haq	-2.84371
PM_lb	age	0.0133396
PM_lb	male	-1.92621
PM_lb	_cons	-1.79331
PM_ub	haq	2.22135
PM_ub	age	0.0498133
PM_ub	male	-0.250288
PM_ub	_cons	-11.3547

## Sheet: Covariance Matrix
Covariance Matrix: Two-component Beta Mixture Model
		C1_mu	C1_mu	C1_lnphi	C2_mu	C2_mu	C2_lnphi	Prob_C1	Prob_C1	Prob_C1	Prob_C1	PM_lb	PM_lb	PM_lb	PM_lb	PM_ub	PM_ub	PM_ub	PM_ub
		haq	_cons	_cons	haq	_cons	_cons	haq	age	male	_cons	haq	age	male	_cons	haq	age	male	_cons
C1_mu	haq	0.0336157	-0.027367	0.0168353	0.00213015	-0.0050579	-0.00109744	0.0107604	-0.000812565	-0.122874	0.0316156	0.00587546	0.000257868	-0.0017758	-0.0159316	0.0144726	0.000637481	0.0101072	-0.0788802
C1_mu	_cons	-0.027367	0.0801589	-0.092031	-0.00626653	0.0166264	0.00230215	0.0212721	-0.000683194	0.207884	0.0855173	0.000259103	-0.000536873	-0.00341742	0.0298634	-0.0303047	-4.17578e-05	-0.00401347	0.0855469
C1_lnphi	_cons	0.0168353	-0.092031	0.124317	0.00567441	-0.0169325	-0.00294712	-0.0462711	0.0010266	-0.0917217	-0.11395	0.00866147	0.000777178	0.0189157	-0.0567748	0.0327011	-0.000289922	-0.000925044	-0.0740822
C2_mu	haq	0.00213015	-0.00626653	0.00567441	0.00690709	-0.0115897	0.00173812	0.00710241	0.000281464	-0.0566084	-0.0290605	-0.00246679	-0.000172256	0.0104958	0.0115489	0.00303884	-0.000124595	-0.00699207	0.00273676
C2_mu	_cons	-0.0050579	0.0166264	-0.0169325	-0.0115897	0.0231634	-0.00222136	-0.00629116	-0.00042739	0.11276	0.0530374	0.00414086	0.000251815	-0.0204878	-0.0173199	-0.00211235	0.000227462	0.0202652	-0.0104921
C2_lnphi	_cons	-0.00109744	0.00230215	-0.00294712	0.00173812	-0.00222136	0.00417333	0.00974613	1.75298e-05	-0.0105526	-0.00275881	-0.00189465	-0.000155199	-0.00251784	0.0100586	-0.00156346	-2.75213e-05	-0.00899621	0.0051122
Prob_C1	haq	0.0107604	0.0212721	-0.0462711	0.00710241	-0.00629116	0.00974613	0.282067	-0.00108939	-0.17385	-0.117804	-0.020535	0.000148187	-0.00669559	0.00806513	-0.00539063	0.000195002	-0.0137577	0.0133949
Prob_C1	age	-0.000812565	-0.000683194	0.0010266	0.000281464	-0.00042739	1.75298e-05	-0.00108939	0.000830578	-0.028149	-0.0435972	0.00133907	-1.30951e-05	0.000320885	-0.000384945	-0.000463841	-9.67518e-06	-8.05614e-05	0.00168199
Prob_C1	male	-0.122874	0.207884	-0.0917217	-0.0566084	0.11276	-0.0105526	-0.17385	-0.028149	5.61232	1.65304	-0.0304654	0.00178405	0.145464	-0.0969548	-0.0447076	-0.000213275	0.00467866	0.12044
Prob_C1	_cons	0.0316156	0.0855173	-0.11395	-0.0290605	0.0530374	-0.00275881	-0.117804	-0.0435972	1.65304	2.57054	-0.0476469	-0.000457401	-0.0454975	0.078216	0.0142844	0.000833973	0.0317696	-0.0872175
PM_lb	haq	0.00587546	0.000259103	0.00866147	-0.00246679	0.00414086	-0.00189465	-0.020535	0.00133907	-0.0304654	-0.0476469	0.391056	-0.000704073	0.0182192	-0.189378	-0.0557029	0.000967254	-0.0218215	0.0828896
PM_lb	age	0.000257868	-0.000536873	0.000777178	-0.000172256	0.000251815	-0.000155199	0.000148187	-1.30951e-05	0.00178405	-0.000457401	-0.000704073	0.000277242	-9.42109e-06	-0.0153496	-0.000273525	1.44937e-05	-9.61797e-05	-0.000225367
PM_lb	male	-0.0017758	-0.00341742	0.0189157	0.0104958	-0.0204878	-0.00251784	-0.00669559	0.000320885	0.145464	-0.0454975	0.0182192	-9.42109e-06	1.11605	-0.142611	0.00592123	0.000139672	-0.000203882	-0.0272612
PM_lb	_cons	-0.0159316	0.0298634	-0.0567748	0.0115489	-0.0173199	0.0100586	0.00806513	-0.000384945	-0.0969548	0.078216	-0.189378	-0.0153496	-0.142611	1.10994	0.0328133	-0.00130538	0.00896872	0.00145136
PM_ub	haq	0.0144726	-0.0303047	0.0327011	0.00303884	-0.00211235	-0.00156346	-0.00539063	-0.000463841	-0.0447076	0.0142844	-0.0557029	-0.000273525	0.00592123	0.0328133	0.396387	0.00487946	0.312797	-1.18747
PM_ub	age	0.000637481	-4.17578e-05	-0.000289922	-0.000124595	0.000227462	-2.75213e-05	0.000195002	-9.67518e-06	-0.000213275	0.000833973	0.000967254	1.44937e-05	0.000139672	-0.00130538	0.00487946	0.000665981	-0.000551572	-0.0493735
PM_ub	male	0.0101072	-0.00401347	-0.000925044	-0.00699207	0.0202652	-0.00899621	-0.0137577	-8.05614e-05	0.00467866	0.0317696	-0.0218215	-9.61797e-05	-0.000203882	0.00896872	0.312797	-0.000551572	1.06864	-0.7999
PM_ub	_cons	-0.0788802	0.0855469	-0.0740822	0.00273676	-0.0104921	0.0051122	0.0133949	0.00168199	0.12044	-0.0872175	0.0828896	-0.000225367	-0.0272612	0.00145136	-1.18747	-0.0493735	-0.7999	5.66861

## Sheet: Cholesky Decomposition
Cholesky Decomposition: Two-component Beta Mixture Model
		C1_mu	C1_mu	C1_lnphi	C2_mu	C2_mu	C2_lnphi	Prob_C1	Prob_C1	Prob_C1	Prob_C1	PM_lb	PM_lb	PM_lb	PM_lb	PM_ub	PM_ub	PM_ub	PM_ub
		haq	_cons	_cons	haq	_cons	_cons	haq	age	male	_cons	haq	age	male	_cons	haq	age	male	_cons
C1_mu	haq	0.183346	0	0	0	0	0	0	0	0	0	0	0	0	0	0	0	0	0
C1_mu	_cons	-0.149265	0.24058	0	0	0	0	0	0	0	0	0	0	0	0	0	0	0	0
C1_lnphi	_cons	0.0918223	-0.325567	0.0994564	0	0	0	0	0	0	0	0	0	0	0	0	0	0	0
C2_mu	haq	0.0116182	-0.0188392	-0.0153417	0.0786246	0	0	0	0	0	0	0	0	0	0	0	0	0	0
C2_mu	_cons	-0.0275867	0.0519936	0.0254182	-0.125911	0.0565633	0	0	0	0	0	0	0	0	0	0	0	0	0
C2_lnphi	_cons	-0.00598563	0.00585544	-0.0049385	0.0234304	0.00680209	0.0590218	0	0	0	0	0	0	0	0	0	0	0	0
Prob_C1	haq	0.0586893	0.124833	-0.110788	0.0899543	0.0526779	0.107644	0.477819	0	0	0	0	0	0	0	0	0	0	0
Prob_C1	age	-0.00443187	-0.00558946	-0.00388314	0.00213774	0.00192408	-0.000993224	-0.00156647	0.0274391	0	0	0	0	0	0	0	0	0	0
Prob_C1	male	-0.670175	0.448294	1.16398	-0.286415	0.0939599	-0.0909661	-0.0647049	-0.869332	1.6578	0	0	0	0	0	0	0	0	0
Prob_C1	_cons	0.172437	0.462448	0.208877	-0.243527	-0.0392825	0.0435462	-0.299744	-1.43107	-0.00446689	0.287666	0	0	0	0	0	0	0	0
PM_lb	haq	0.0320458	0.0209593	0.126112	-0.00647989	-0.00152528	-0.01763	-0.017788	0.0750524	-0.0629741	0.0407226	0.601463	0	0	0	0	0	0	0
PM_lb	age	0.00140645	-0.00135896	0.00206725	-0.00232094	0.000291605	-0.00129134	0.00166744	-2.55266e-05	0.000124066	-0.00186665	-0.00150188	0.0159207	0	0	0	0	0	0
PM_lb	male	-0.00968553	-0.0202141	0.132962	0.156025	-0.0607884	-0.0854441	0.0198643	0.0149771	0.0302821	0.0159896	0.00346198	-0.00188889	1.02992	0	0	0	0	0
PM_lb	_cons	-0.0868936	0.0702186	-0.260769	0.12567	-0.016202	0.0848023	-0.0922323	-0.0615141	0.0619185	0.0906264	-0.248909	-0.894878	-0.11856	0.324117	0	0	0	0
PM_ub	haq	0.0789359	-0.0769905	0.00389591	0.00929834	0.0908713	-0.0246841	-0.00616761	-0.027629	0.00339887	0.00347566	-0.0919592	-0.0412347	0.00698483	-0.0409231	0.602125	0	0	0
PM_ub	age	0.00347693	0.00198364	0.000368259	-0.0015513	0.000275019	0.000304478	-0.00025867	0.000762996	0.000605066	-0.000427578	0.00125893	0.000610453	0.000415837	0.000186265	0.00816743	0.0240245	0	0
PM_ub	male	0.0551261	0.0175197	-0.00284545	-0.0934331	0.162351	-0.130427	-0.0117267	-0.000361767	-0.0107805	-7.29854e-05	-0.0450751	-0.0391687	0.0145772	-0.0239206	0.474678	-0.196505	0.862928	0
PM_ub	_cons	-0.430226	0.0886584	-0.0574484	0.108415	-0.209665	0.0105068	0.044732	0.0109302	-0.0462415	0.0157151	0.164689	0.0724471	-0.0496129	0.096039	-1.83528	-1.37489	-0.136809	0.301124
