# Supplementary material for: Estimating pain visual analogue scale from health assessment questionnaire for rheumatoid arthritis with beta mixture models
Source: Rheumatol Int. 2025 Jun 14;45(7):154. doi: 10.1007/s00296-025-05897-1 (PMC12167326; doi:10.1007/s00296-025-05897-1)
Supplement: Supplementary file 3 — Supplementary file3 (XLSX 13 KB) [file 296_2025_5897_MOESM3_ESM.xlsx]

## Sheet: Calculator
	Calculator to Estimate Pain VAS from HAQ for Rheumatoid Arthritis
	Input	Value		Output	Value
	HAQ (0 to 3)	2		Pain VAS (0 to 100)	58.893
	Age (years, 18 to 99)	60
	Male (1 = yes, 0 = no)	0
	This calculator estimates a pain visual analogue scale value from a health assessment questionnaire score for people with rheumatoid arthritis.
	Edit the values highlighted in yellow to estimate the corresponding pain VAS.
	The formula to calculate the pain VAS output is in the 'Formula' tab.
	Source: Gavan et al. (2025) Estimating Pain Visual Analogue Scale from Health Assessment Questionnaire for Rheumatoid Arthritis with Beta Mixture Models, Rheumatology International.

## Sheet: Formula
Calculator to Estimate Pain VAS from HAQ for Rheumatoid Arthritis: Formula
Estimated Parameters			Beta Mixture Model			Multinomial Logistic Model
Parameter	Coef.		Pain VAS			Pain VAS
C1_mu			Component	Pain VAS		Region	Pain VAS
haq	0.561471		1	0.122104		Lower Bound	0
_cons	-3.09559		2	0.591351		Mid-value	0.581539
						Upper Bound	1
C1_lnphi
_cons	3.46121		Probability of Component			Probability of Group
C2_mu			Component	Prob		Group	Prob
haq	0.715476		1	0.020909		Lower Bound	0.00122948
_cons	-1.0614		2	0.979091		Mid-value	0.979401
						Upper Bound	0.0193696
C2_lnphi
_cons	1.24488
Prob_C1
haq	-2.10617
age	-0.021503
male	-2.60583
_cons	1.65607
PM_lb
haq	-2.84371
age	0.0133396
male	-1.92621
_cons	-1.79331
PM_ub
haq	2.22135
age	0.0498133
male	-0.250288
_cons	-11.3547
C1_phi	31.8554
C2_phi	3.4725
